# Supplementary material for: Development of a Hypoxia-Triggered Supramolecular Nanoplatform for Synergistic Hypoxia Alleviation and Amplified Photodynamic Cancer Therapy
Source: Molecules. 2026 Jul 11;31(14):2433. doi: 10.3390/molecules31142433 (PMC13414287; doi:10.3390/molecules31142433)
Supplement: Supplementary file 1 [file molecules-31-02433-s001.zip]

Archive with 1 entries (1 files):
- molecules-4401723-supplementary.pdf
